# Supplementary material for: Role of Saccharomyces cerevisiae Nutrient Signaling Pathways During Winemaking: A Phenomics Approach
Source: Front Bioeng Biotechnol. 2020 Jul 22;8:853. doi: 10.3389/fbioe.2020.00853 (PMC7387434; doi:10.3389/fbioe.2020.00853)
Supplement: Supplementary file 9 [file Table_2.XLSX]

## Sheet: Table S2
	Supplementary Table S2. Average and standard deviation of the enological and kinetic parameters obtained from standarized fermentations of the strains of interest is contained in the "Data" sheet.
	Sheets Figure 1 and Figure 3 contain the changes relative to reference strains (BQS252 in Figure 1 and wild type strain C9 in Figure 3). Figure S2 is similar to Figure 3.

## Sheet: Data
Strain	SHAKE	NITROGEN	Acetic acid (g/l)		Glycerol (g/l)		Malic acid (g/l)		Pyruvate (mg/l)		SO2 (mg/l)		Glucose (g/l)		Fructose (g/l)		CO2max (g/l)		lp (h)		t35-lp (h)		t50-lp (h)		t80-lp (h)		V50_80 (g l-1 h-1)
			Average	DT	Average	DT	Average	DT	Average	DT	Average	DT	Average	DT	Average	DT	Average	DT	Average	DT	Average	DT	Average	DT	Average	DT	Average	DT
BQS252	YES	NORMAL	0.2885	0.0197575	5.41517	0.467622	3.3401	0.0815934	44.1285	2.66487	34.9871	0.866065	0.00423333	0.114583	0.292167	0.0961628	98.7467	0.376342	26.6667	1.1547	56	1	80.3333	1.52753	142	2.64575	0.997528	0.997528
BQS252	NO	NORMAL	0.3225	0.0614116	4.23415	0.925673	3.26947	0.140074	40.7616	2.35535	38.9447	0.358159	0.173633	0.191819	1.15607	0.432895	98.6533	0.732211	26	2	58	2.64575	80.6667	4.16333	139.333	7.63763	1.05083	1.05083
BQS252	NO	LOW	0.3197	0.0187289	3.76667	0.530155	3.41573	0.22875	71.5053	4.19337	35.5607	7.12851	0.0635333	0.0892019	1.42707	0.366435	98.57	0.386911	24.6667	0.57735	72	0	103.333	0.57735	178.667	1.52753	0.816594	0.816594
CSM	YES	NORMAL	0.4037	0.0302276	6.19093	0.498015	3.2846	0.0400453	99.4893	7.61755	30.2839	2.38428	-0.0381	0.296629	1.36777	0.371966	97.4033	0.587736	21	1	55.6667	2.51661	81.3333	2.88675	164.667	4.93288	0.738311	0.738311
CSM	NO	NORMAL	0.4299	0.0239157	6.34335	1.49871	3.12573	0.249944	73.2164	9.08357	36.5357	2.03836	0.326067	0.391181	0.758	0.153151	98.0433	0.93179	15	1	51.6667	0.57735	75.6667	0.57735	144	0	0.900043	0.900043
CSM	NO	LOW	0.432133	0.00728034	4.9788	0.915558	3.2846	0.0378	99.0477	4.52058	30.9722	1.29907	0.0466	0.0672021	1.51173	0.523375	98	0.383536	16.6667	0.57735	67	1	98.6667	1.52753	189.333	5.50757	0.679232	0.679232
DV10	YES	NORMAL	0.2297	0.0283445	4.95107	0.959665	3.40817	0.22491	39.1058	1.5911	35.4459	0.455277	-0.224467	0.183806	0.266767	0.187321	98.88	0.31607	18	0	51.6667	0.57735	75.6667	0.57735	137.667	1.52753	0.992624	0.992624
DV10	NO	NORMAL	0.306133	0.0121706	4.76407	0.488681	3.2594	0.0860146	24.755	5.73842	38.9447	1.6354	0.0974	0.116397	0.461567	0.286301	99.7667	2.29803	14.3333	1.52753	50	6.08276	70.3333	4.16333	124.333	3.05505	1.13993	1.13993
DV10	NO	LOW	0.3058	0.00703136	4.20993	0.492785	3.37287	0.250923	55.6091	8.27985	33.5532	6.7106	0.0550667	0.102653	1.02053	0.383684	99.38	0.619435	14.6667	0.57735	62	0	91.3333	0.57735	163	3	0.858851	0.858851
EC1118	YES	NORMAL	0.266933	0.0245712	4.83333	0.676925	3.38043	0.104887	39.2162	5.46769	33.7826	0.695418	-0.1482	0.249415	0.664867	0.201663	99.03	0.385097	18.6667	1.52753	52.6667	2.08167	78.6667	2.08167	148.667	5.03322	0.879649	0.879649
EC1118	NO	NORMAL	0.347433	0.0113808	4.3623	0.147415	3.23923	0.0947768	19.2907	0.721776	36.8225	1.64143	0.190567	0.172933	0.309133	0.134461	100.6	0.680882	13.3333	0.57735	48	1	70.6667	1.52753	128	2.64575	1.07297	1.07297
EC1118	NO	LOW	0.335467	0.00204042	4.00217	0.416315	3.39807	0.0460235	50.2552	4.44624	30.6281	6.90846	0.0466	0.0254	1.15603	0.478238	99.47	0.170587	15.6667	0.57735	63	0	95	0	172.333	0.57735	0.795288	0.795288
M2	YES	NORMAL	0.3244	0.0246684	5.85153	0.26475	3.5443	0.050373	38.8298	4.14953	32.1193	1.00821	-0.1736	0.227773	1.6388	0.390626	96.0467	0.762255	18.3333	0.57735	53.3333	1.1547	80	2.64575	175	10.583	0.6505	0.6505
M2	NO	NORMAL	0.4056	0.00438634	4.86797	1.02833	2.9871	0.0901985	19.5115	2.51306	31.8899	1.54225	0.1228	0.127	1.8251	0.779138	102.943	5.64798	12.3333	0.57735	41.6667	7.57188	62	12.2882	126	16.7033	0.965169	0.965169
M2	NO	LOW	0.379067	0.0279006	4.5078	0.229806	3.52413	0.238791	34.4694	1.82396	29.8251	6.93057	0.072	0.0672021	1.0544	0.139944	98.6767	0.280238	15.6667	0.57735	64	0	95.6667	1.52753	196.667	5.1316	0.609436	0.609436
C9	YES	NORMAL	0.3577	0.00622254	5.33897	0.506553	3.39053	0.126334	31.1025	3.67408	43.6191	0.121693	0.165167	0.117375	0.859633	0.335468	98.3867	0.253246	16.6667	0.57735	45.6667	1.1547	68.3333	2.51661	140.667	8.14453	0.853697	0.853697
C9	NO	NORMAL	0.416367	0.00655769	4.93033	1.08153	2.99973	0.311538	15.979	2.45048	55.9794	1.76594	0.0889	0.197349	0.275267	0.165311	101.04	0.860697	11	0	37.6667	0.57735	55	0	112.667	0.57735	1.06655	1.06655
C9	NO	LOW	0.346333	0.0250752	4.36927	0.524455	3.39553	0.130186	40.2649	5.54487	41.9845	5.56768	-0.0211333	0.0293294	1.6049	0.299559	98.8733	0.834286	11.3333	0.57735	52.3333	0.57735	79	0	159.333	2.08167	0.765907	0.765907
C9 adr1	YES	NORMAL	0.308467	0.0690197	5.31123	0.30136	3.34513	0.162782	33.6966	1.03412	42.4434	1.97942	-0.00423333	0.134442	0.927367	0.0146647	97.76	0.0953939	10	0	45.6667	0.57735	67.6667	1.1547	139.333	3.05505	0.858745	0.858745
C9 adr1	NO	NORMAL	0.404833	0.0222599	4.5909	0.461106	2.798	0.0829926	17.3589	0.626916	49.2687	3.45993	0.0974	0.166559	0.4362	0.0254	100.1	0.25865	11.3333	0.57735	38.6667	1.1547	57	2.64575	117	1	1.02558	1.02558
C9 adr1	NO	LOW	0.357767	0.0355086	4.20993	0.208147	3.2846	0.170982	37.6707	1.51765	37.5107	5.58361	-0.0126667	0.0387991	0.9189	0.232893	99.2933	0.980833	11.3333	0.57735	51.3333	1.1547	77.6667	3.21455	156.333	8.32666	0.78406	0.78406
C9 bcy1	YES	NORMAL	0.279033	0.162922	5.64377	0.930304	2.68703	0.322099	102.194	6.43303	34.1841	7.96795	4.4421	7.79526	7.66037	7.55031	97.6467	0.810946	15.6667	0.57735	45.6667	0.57735	74.3333	0.57735	399.333	16.773	0.189565	0.189565
C9 bcy1	NO	LOW	0.310333	0.00391067	5.90697	0.375778	3.06777	0.259864	114.392	7.84628	32.1193	6.63374	0.825767	0.662721	7.99913	2.74241	92.7867	4.54148	14.3333	0.57735	50	1	80.3333	2.08167	345.333	111.554	0.267478	0.267478
C9 bcy1	NO	NORMAL	0.274067	0.02395	6.22553	0.104592	2.79547	0.251146	75.093	2.78556	52.0218	3.47701	3.0108	0.0892541	14.3595	0.574383	88.0767	2.18092	11.3333	0.57735	32.6667	2.3094	47	4.3589	170.333	30.7463	0.516648	0.516648
C9 gat1	YES	NORMAL	0.365767	0.0029023	5.51903	0.606643	3.33757	0.144296	38.3882	2.19878	36.0195	2.83954	0.0635	0.187265	1.23227	0.0892019	97.7	0.380395	14.3333	0.57735	47	1	68.6667	0.57735	140.333	1.52753	0.858287	0.858287
C9 gat1	NO	LOW	0.343067	0.010845	3.94673	0.153168	3.2695	0.42473	35.2421	4.67269	41.7551	7.62033	0.00426667	0.0387991	0.910467	0.19405	98.7033	0.384231	11	0	57.3333	0.57735	85.6667	1.1547	179	2.64575	0.659046	0.659046
C9 gat1	NO	NORMAL	0.4028	0.00612944	4.3208	0.790262	2.79043	0.173195	14.9855	2.03476	53.5704	0.716397	-0.1821	0.110716	0.520867	0.429901	105.75	5.27047	10	1	34	5.2915	51	7.93725	109	15.8745	1.07293	1.07293
C9 gat1 gln3	YES	NORMAL	0.421633	0.00909194	6.95283	0.0317725	3.61743	0.148967	95.9568	0.860425	36.3636	0.8488	-0.0719667	0.0293871	1.02053	0.267658	97.1967	0.358515	18.3333	0.57735	67.3333	1.52753	100	1	191.333	10.9697	0.680106	0.680106
C9 gat1 gln3	NO	NORMAL	0.519667	0.0501798	5.78227	0.164944	3.18627	0.0346748	62.8397	0.876216	40.6653	0.55311	0.275267	0.349301	0.1567	0.333217	97.9633	0.53799	16.6667	0.57735	68.3333	0.57735	97.6667	1.1547	198.667	5.1316	0.609686	0.609686
C9 gat1 gln3	NO	LOW	0.409667	0.0322283	5.49137	0.624453	3.68297	0.168195	93.6386	9.47749	22.9997	12.2547	0.139767	0.13995	0.995133	0.610337	98.2733	0.771125	18	1	81	1	124.667	1.52753	270.333	8.32666	0.423164	0.423164
C9 gcn2	YES	NORMAL	0.340667	0.00422177	4.72943	0.118177	3.41823	0.151516	32.3719	4.8925	39.2888	7.55009	-0.1736	0.163335	0.5971	0.153151	98.2067	0.297377	12	1	49	0	72.6667	0.57735	148.333	1.52753	0.812998	0.812998
C9 gcn2	NO	NORMAL	0.351733	0.0689505	4.3623	0.603067	3.1434	0.318907	17.1933	2.85043	51.6776	1.65341	0.00423333	0.0776528	0.359933	0.265241	97.6933	3.35692	12	1	44.6667	6.4291	64.6667	7.37111	125.667	8.14453	1.00949	1.00949
C9 gcn2	NO	LOW	0.352767	0.0253086	4.5978	0.411395	3.38547	0.151313	44.6805	3.40288	39.1741	6.79688	0.0550667	0.125295	0.961267	0.4322	98.75	0.160935	11	0	54	0	83	0	167	1	0.732212	0.732212
C9 gcn4	YES	NORMAL	0.283533	0.0218003	4.86797	0.415077	3.3552	0.13557	31.9856	2.34372	42.9595	2.79753	-0.072	0.317635	0.681767	0.0776528	98.2267	0.360046	11.6667	0.57735	50	1	74	1	152	2.64575	0.78924	0.78924
C9 gcn4	NO	NORMAL	0.363833	0.0624372	4.56317	0.15871	2.919	0.344546	22.8232	9.3102	55.2911	2.21246	-0.0127	0.169164	0.3515	0.197349	94.23	5.02916	15.3333	3.21455	53.3333	2.08167	74.6667	3.21455	140	9.53939	0.947651	0.947651
C9 gcn4	NO	LOW	0.317767	0.0401846	4.5459	0.132229	3.39053	0.118858	37.8363	7.17006	40.3785	10.013	0.0127333	0.0146647	1.32543	0.625941	98.84	0.971391	11.6667	0.57735	55.3333	0.57735	84.6667	1.52753	169	7	0.731407	0.731407
C9 gln3	YES	NORMAL	0.389133	0.0108029	7.7148	1.55747	3.4737	0.178834	50.752	17.9406	33.8973	3.72638	-0.1482	0.178451	0.402267	0.313606	97.8833	0.251661	25.6667	0.57735	47.3333	2.3094	68.3333	3.21455	133.667	12.2202	0.953295	0.953295
C9 gln3	NO	LOW	0.450667	0.0382808	5.47057	0.285647	3.5771	0.156895	60.9631	4.49628	44.0493	6.85687	-0.0042	0.0439941	0.986667	0.260741	98.0033	0.404516	20	0	66	0	95.3333	0.57735	195.333	1.52753	0.615041	0.615041
C9 gln3	NO	NORMAL	0.512967	0.0345753	5.5329	0.360521	2.83833	0.0570741	41.9207	1.26469	57.8147	1.40845	0.0465667	0.274798	1.09677	0.264022	97.1167	0.300721	18.3333	0.57735	55	1.73205	75.6667	1.1547	143.667	1.1547	0.904412	0.904412
C9 gtr1	YES	NORMAL	0.335367	0.0101036	5.25583	0.0634905	3.2241	0.178817	34.8558	7.51727	37.9123	7.57165	-0.1059	0.0254	1.2831	0.687574	97.6733	0.850314	18	1	49.6667	2.08167	73.3333	4.16333	153.333	12.3423	0.77398	0.77398
C9 gtr1	NO	NORMAL	0.3958	0.0271418	4.68787	0.546783	3.0753	0.220448	22.6024	2.82952	70.3757	1.07461	0.0550667	0.254523	0.817267	0.245063	98.4767	0.716752	16.6667	1.52753	50.6667	2.08167	72.3333	1.52753	139	1	0.922546	0.922546
C9 gtr1	NO	LOW	0.4283	0.0171892	4.1684	0.644597	3.035	0.0721534	46.7227	3.49822	53.9146	0.695435	-0.0465667	0.0529304	1.29153	0.419264	98.9567	0.245425	19.6667	0.57735	64.3333	0.57735	96	1	203.333	2.08167	0.573026	0.573026
C9 pde2	YES	NORMAL	0.292233	0.0181045	5.14503	0.53394	3.0098	0.180468	33.6966	4.19881	40.0344	2.01641	-0.326033	0.0146647	0.503933	0.0775983	99.63	0.455082	13.3333	0.57735	36	0	49.6667	0.57735	90	1.73205	1.52624	1.52624
C9 pde2	NO	NORMAL	0.4062	0.0149503	4.62553	0.498845	2.71223	0.185943	17.1381	0.758776	53.2263	0.848777	0.1143	0.213075	0.224433	0.0387991	102.193	1.16225	10.3333	0.57735	34.6667	0.57735	48.6667	1.52753	95.3333	3.78594	1.32008	1.32008
C9 pde2	NO	LOW	0.363033	0.0162513	4.5632	0.533993	3.18627	0.170318	39.3818	5.44251	47.4333	1.05134	0.0296667	0.0816496	0.4531	0.190692	100.293	0.523673	11	0	44.6667	0.57735	64.6667	0.57735	126.333	1.52753	0.997528	0.997528
C9 ras1	YES	NORMAL	0.3112	0.0338687	5.5537	0.198246	3.57457	0.0357646	32.8135	5.45259	40.5506	3.82571	-0.0380667	0.0293294	0.8342	0.447569	98.11	0.672904	12.3333	0.57735	47.6667	1.52753	70.6667	2.51661	151	6.55744	0.766871	0.766871
C9 ras1	NO	NORMAL	0.416333	0.0144306	4.68097	0.379186	2.8081	0.208946	15.1511	3.26164	57.5853	1.46343	-0.0466	0.0587165	0.2075	0.0762	88.0433	3.0154	13	1	52.3333	8.96289	73.6667	9.29157	153	14.7309	0.77822	0.77822
C9 ras1	NO	LOW	0.357267	0.0189273	4.39005	0.264529	3.55943	0.242679	37.0635	0.833449	37.4534	8.2956	0.00426667	0.0146647	1.01207	0.32764	98.92	0.151327	12	0	52.3333	0.57735	80.3333	0.57735	162.667	1.1547	0.746988	0.746988
C9 ras2	YES	NORMAL	0.355033	0.00893887	5.4775	0.786974	3.68047	0.19156	43.135	2.1526	35.9048	2.41713	-0.165133	0.294449	1.0459	0.594229	96.8667	0.633745	16.3333	0.57735	84	7	138	9.64365	268	16.5227	0.474003	0.474003
C9 ras2	NO	NORMAL	0.476633	0.0112718	5.15197	1.08975	2.7022	0.0529357	64.7715	1.67504	38.7152	4.11163	-0.0042	0.0879882	0.7495	0.240128	98.61	0.42	17.3333	0.57735	134.667	2.3094	191.667	4.6188	311	6.55744	0.515761	0.515761
C9 ras2	NO	LOW	0.414967	0.0109162	4.487	0.654593	3.38297	0.154459	87.3463	5.01155	35.6754	8.24728	4.94177	0.596015	19.9238	4.5492	81.2467	1.61878	19.3333	1.1547	187.667	4.16333	302.333	5.1316	640.333	16.0416	0.182423	0.182423
C9 rgs2	YES	NORMAL	0.3313	0.0164228	5.87923	1.19523	3.4031	0.250212	32.7031	2.47273	40.8374	2.5772	-0.0466	0.335478	0.605567	0.25448	98.3267	0.461447	13.6667	0.57735	45.3333	0.57735	66.6667	0.57735	139.667	5.50757	0.845208	0.845208
C9 rgs2	NO	NORMAL	0.411267	0.0142903	4.4801	0.286638	2.7047	0.108125	19.4563	2.66483	52.8248	1.24078	-0.0550333	0.183217	0.554733	0.297755	102.53	2.4323	10.6667	0.57735	35.6667	2.08167	52	2.64575	109	4.58258	1.08054	1.08054
C9 rgs2	NO	LOW	0.360333	0.0210372	4.63247	0.181533	3.388	0.100746	37.7811	4.63739	45.9421	0.68825	0.0381333	0.0733235	0.935867	0.219045	98.3733	0.16563	10.3333	0.57735	50.3333	0.57735	75.6667	0.57735	154	1	0.785221	0.785221
C9 sch9	YES	NORMAL	0.406633	0.0470857	7.4377	1.31574	3.11567	0.0190269	62.9501	0.955977	45.3112	4.43834	-0.072	0.280988	1.15603	0.19405	97.7	0.360139	21.3333	1.1547	48.3333	1.52753	69.6667	1.52753	136	3.60555	0.927871	0.927871
C9 sch9	NO	NORMAL	0.405733	0.0741786	4.22377	0.486867	3.0501	0.38962	25.0862	6.0795	51.5056	3.84885	0.156667	0.0733235	0.351467	0.105789	99.9	0.965039	14.6667	3.51188	45.6667	4.04145	66	4.58258	125.667	4.04145	1.0325	1.0325
C9 sch9	NO	LOW	0.438567	0.00237978	5.74763	0.179134	3.4485	0.131561	56.1059	2.05709	51.735	3.2298	0.0381333	0.0528743	1.04597	0.560681	98.7867	0.106927	17	0	61	1	89	2	173	3	0.732212	0.732212
C9 snf1	YES	NORMAL	0.482633	0.0858998	6.17017	0.474031	3.04257	0.163781	62.7845	8.14967	38.6579	1.76599	0.0889333	0.260783	1.4355	0.259502	97.2067	0.366379	13.6667	1.1547	65	3.60555	94	8.7178	178.333	17.0392	0.733992	0.733992
C9 snf1	NO	NORMAL	0.510933	0.0345441	5.2212	0.489999	2.89883	0.373392	79.1775	2.75758	47.4907	1.82101	0.0466	0.0254	0.224433	0.259538	99.0467	0.225906	15	0	75.3333	1.52753	113.667	2.51661	218.667	6.1101	0.586181	0.586181
C9 snf1	NO	LOW	0.502033	0.0101589	5.30437	0.947034	3.1384	0.15304	104.954	3.28819	45.3685	0.65141	0.0466	0	0.9443	0.324383	99.3067	1.07002	16.3333	0.57735	108.667	0.57735	180.667	2.3094	354	13	0.355743	0.355743
C9 std1	YES	NORMAL	0.3138	0.0300515	4.57707	1.10815	3.35017	0.0243373	35.9045	3.27143	40.1491	1.29145	-0.0465667	0.0388428	0.7834	0.146705	97.9867	0.221209	14.6667	0.57735	46	1.73205	67.3333	2.08167	138.333	6.4291	0.868455	0.868455
C9 std1	NO	NORMAL	0.397233	0.0161066	4.4247	0.388939	2.82573	0.41768	16.6965	2.2603	54.8322	4.94323	0.0127	0.165314	0.190567	0.319709	100.69	1.9719	11.6667	0.57735	38.3333	0.57735	56.3333	1.52753	111.333	4.04145	1.11995	1.11995
C9 std1	NO	LOW	0.322267	0.0507012	4.81253	0.0120089	3.35017	0.0830093	41.3136	9.11172	46.4583	1.36574	0.0127333	0.0528743	1.7658	0.388935	97.9767	0.23029	12.6667	0.57735	50.6667	0.57735	76	1.73205	150	3.4641	0.831389	0.831389
C9 ure2	YES	NORMAL	0.32	0.0330374	5.12423	0.835381	3.51153	0.0131059	24.1479	3.37864	38.7726	7.77422	-0.0635333	0.305204	0.7834	0.529506	97.7567	0.545558	14.3333	0.57735	44.3333	0.57735	66	1	134.333	3.51188	0.901298	0.901298
C9 ure2	NO	NORMAL	0.407	0.00450333	4.93033	0.170103	2.85347	0.198873	10.1283	1.75495	53.2263	3.9588	0.1821	0.105805	0.343	0.0587165	101.603	0.525008	11.6667	0.57735	37.6667	0.57735	55	1	107.333	1.52753	1.17582	1.17582
C9 ure2	NO	LOW	0.372533	0.0205918	4.35543	0.762447	3.34263	0.295928	30.9369	2.53479	41.583	5.85114	0.0381333	0.0146647	1.08827	0.413857	99.11	0.441701	12.3333	0.57735	50	1	75	1.73205	150	5.19615	0.8212	0.8212
C9 ypk3	YES	NORMAL	0.328033	0.0184582	5.28357	0.433938	3.38293	0.06805	34.0278	2.30042	40.3786	4.26482	0.131267	0.163299	1.29157	0.470107	97.6867	0.620108	13	0	46.6667	1.1547	69	1	145.667	3.05505	0.802564	0.802564
C9 ypk3	NO	LOW	0.358767	0.025522	3.92597	0.390081	3.42327	0.373676	46.0603	4.67275	38.6579	7.99388	0.00426667	0.0146647	1.84207	0.216119	97.9367	0.274287	12.6667	0.57735	52.3333	0.57735	79.3333	1.1547	157	2.64575	0.792051	0.792051
C9 ypk3	NO	NORMAL	0.401533	0.0216853	4.72253	0.200381	2.8711	0.169234	12.7225	1.10256	53.513	1.78823	-0.0550333	0.0880459	0.410733	0.110773	109.04	8.4435	10	1	31	7.54983	45.6667	10.5987	92	22	1.38967	1.38967
C9 pde1	NO	LOW	0.3537	0.0303317	4.05757	0.569444	3.3678	0.109082	32.5927	6.45856	42.1566	9.67106	-0.0126667	0.0387991	1.0036	0.482972	99.2767	0.487887	11.6667	0.57735	51.6667	1.1547	77.6667	2.08167	156.667	5.68624	0.779545	0.0349861
C9 rtg1	YES	NORMAL	0.357533	0.00431548	5.56063	0.374193	3.4233	0.0430073	40.1545	2.33588	40.5506	5.23702	0.0804667	0.236097	0.5378	0.0672021	98.3533	0.430039	15.3333	0.57735	45	0	65.6667	0.57735	131.667	1.1547	0.931961	0.0141222
C9 rtg1	NO	NORMAL	0.417	0.0151248	4.98573	0.567308	2.8661	0.122283	15.5926	1.72347	54.8322	1.59882	0.2075	0.216081	0.0974	0.303088	106.117	5.84419	10	1	34	5	49.6667	6.50641	97.6667	12.5033	1.29481	0.163122
C9 tor1	NO	LOW	0.393867	0.0209104	3.8636	0.191911	3.25437	0.200557	49.8688	1.22054	49.2687	5.20868	0.0974	0.1524	1.34237	0.130385	98.6233	0.388887	13	1	51.6667	0.57735	79	1	163	1.73205	0.732212	0.00871743

## Sheet: Figure 1
SHAKE	NITROGEN	STRAIN	Acetic acid	Glycerol	Malic acid	Pyruvate	SO2	CO2max	lp	t35-lp	t50-lp	t80-lp	V50_80
NO	NORMAL	C9	1.29106	1.16442	0.917499	0.392011	1.30449	1.02419	0.423077	0.649425	0.681818	0.808612	1.01496
NO	NORMAL	CSM	1.33302	1.49814	0.956038	1.79621	0.938144	0.993817	0.576923	0.890805	0.938017	1.03349	0.856506
NO	NORMAL	DV10	0.949251	1.12515	0.996921	0.607311	1	1.01129	0.551282	0.862069	0.871901	0.892344	1.08479
NO	NORMAL	EC1118	1.07731	1.03027	0.990753	0.473255	0.945508	1.01973	0.512821	0.827586	0.876033	0.91866	1.02107
NO	NORMAL	M2	1.25767	1.14969	0.913635	0.478672	0.818851	1.04349	0.474359	0.718391	0.768595	0.904306	0.918482
YES	NORMAL	C9	1.23986	1.00065	1.0151	0.704815	1.24672	0.996354	0.625	0.815476	0.850622	0.99061	0.855812
YES	NORMAL	CSM	1.39931	1.13241	0.983384	2.25453	0.865574	0.986396	0.7875	0.994048	1.01245	1.15962	0.74014
YES	NORMAL	DV10	0.796187	0.927948	1.02038	0.886179	1.01311	1.00135	0.675	0.922619	0.941909	0.969484	0.995084
YES	NORMAL	EC1118	0.925246	0.905882	1.01208	0.88868	0.965573	1.00287	0.7	0.940476	0.979253	1.04695	0.881829
YES	NORMAL	M2	1.12444	1.09672	1.06114	0.879925	0.918033	0.972657	0.6875	0.952381	0.995851	1.23239	0.652112
NO	LOW	C9	1.08331	1.08515	0.994086	0.563103	1.18065	1.00308	0.459459	0.726852	0.764516	0.891791	0.937929
NO	LOW	CSM	1.35168	1.22966	0.961609	1.38518	0.870967	0.994217	0.675676	0.930556	0.954839	1.0597	0.831787
NO	LOW	DV10	0.956522	1.04558	0.98745	0.777692	0.943548	1.00822	0.594595	0.861111	0.883871	0.912313	1.05175
NO	LOW	EC1118	1.04932	0.993981	0.994828	0.702818	0.861291	1.00913	0.635135	0.875	0.919355	0.964552	0.973909
NO	LOW	M2	1.18569	1.11956	1.03174	0.482053	0.838709	1.00108	0.635135	0.888889	0.925806	1.10075	0.746314

## Sheet: Figure 3
SHAKE	NITROGEN	STRAIN	CO2 max	lp	t35-lp	t50-lp	t80-lp	V50_80	Acetic acid	Glycerol	Malic acid	Pyruvate	SO2
NO	NORMAL	adr1Δ	0.990697	1.0303	1.02655	1.03636	1.03846	0.96159	0.972336	0.93116	0.932756	1.08636	0.880123
NO	NORMAL	bcy1Δ	0.871701	1.0303	0.867257	0.854545	1.51183	0.484413	0.65827	1.26271	0.931916	4.69948	0.929303
NO	NORMAL	gat1Δ	1.04662	0.909091	0.902655	0.927273	0.967456	1.00598	0.967454	0.87637	0.930235	0.937824	0.956967
NO	NORMAL	gat1Δgln3Δ	0.96955	1.51515	1.81416	1.77576	1.76331	0.571646	1.24816	1.1728	1.0622	3.93264	0.726434
NO	NORMAL	gcn2Δ	0.966878	1.09091	1.18584	1.17576	1.11538	0.946504	0.844866	0.884799	1.04791	1.07599	0.923156
NO	NORMAL	gcn4Δ	0.932601	1.39394	1.41593	1.35758	1.2426	0.888524	0.873885	0.925541	0.973102	1.42832	0.987705
NO	NORMAL	gln3Δ	0.96117	1.66667	1.46018	1.37576	1.27515	0.847982	1.23216	1.12223	0.946205	2.62349	1.03279
NO	NORMAL	gtr1Δ	0.974631	1.51515	1.34513	1.31515	1.23373	0.864985	0.950639	0.950829	1.02522	1.41451	1.25717
NO	NORMAL	pde2Δ	1.01141	0.939394	0.920354	0.884848	0.846154	1.23771	0.975591	0.938185	0.904178	1.07254	0.95082
NO	NORMAL	ras1Δ	0.871371	1.18182	1.38938	1.33939	1.35799	0.729664	1	0.949424	0.936118	0.948187	1.02869
NO	NORMAL	ras2Δ	0.97595	1.57576	3.57522	3.48485	2.76036	0.483581	1.14483	1.04496	0.900815	4.05354	0.691598
NO	NORMAL	rgs2Δ	1.01475	0.969697	0.946903	0.945455	0.967456	1.01312	0.987795	0.908682	0.901656	1.21762	0.943648
NO	NORMAL	sch9Δ	0.988717	1.33333	1.21239	1.2	1.11538	0.968082	0.974506	0.856701	1.01681	1.56995	0.920082
NO	NORMAL	snf1Δ	0.980272	1.36364	2	2.06667	1.94083	0.549607	1.22728	1.05901	0.966378	4.95509	0.848361
NO	NORMAL	std1Δ	0.996536	1.06061	1.0177	1.02424	0.988166	1.05007	0.954165	0.897443	0.942002	1.04491	0.979508
NO	NORMAL	ure2Δ	1.00558	1.06061	1	1	0.952663	1.10246	0.977489	1	0.951248	0.633851	0.95082
NO	NORMAL	ypk3Δ	1.07918	0.909091	0.823009	0.830303	0.816568	1.30297	0.964471	0.957853	0.957132	0.7962	0.955943
YES	NORMAL	adr1Δ	1.00425	1	0.980892	0.983122	0.981172	1.0237	1.03293	0.963538	0.967328	0.935572	0.893443
YES	NORMAL	bcy1Δ	0.93844	1.26471	0.955414	1.01688	2.16736	0.349231	0.895994	1.35193	0.903468	2.84099	0.765027
YES	NORMAL	gat1Δ	0.998281	0.970588	1.09554	1.08439	1.12343	0.860477	0.990545	0.903297	0.962872	0.875257	0.994536
YES	NORMAL	gat1Δgln3Δ	0.993932	1.58824	1.54777	1.57806	1.69665	0.5525	1.18291	1.25682	1.08465	2.32557	0.547814
YES	NORMAL	gcn2Δ	0.998753	0.970588	1.03185	1.05063	1.04812	0.956007	1.01858	1.05231	0.99703	1.10966	0.93306
YES	NORMAL	gcn4Δ	0.999663	1.02941	1.05732	1.07173	1.06067	0.954956	0.917512	1.04042	0.998515	0.939685	0.961749
YES	NORMAL	gln3Δ	0.991201	1.76471	1.26115	1.20675	1.22594	0.803023	1.30126	1.25206	1.05346	1.51405	1.04918
YES	NORMAL	gtr1Δ	1.00084	1.73529	1.2293	1.21519	1.27615	0.748166	1.2367	0.954027	0.893815	1.16038	1.28415
YES	NORMAL	pde2Δ	1.01436	0.970588	0.853503	0.818565	0.792887	1.30241	1.04825	1.04439	0.938368	0.978067	1.12978
YES	NORMAL	ras1Δ	1.00047	1.05882	1	1.01688	1.02092	0.975299	1.03163	1.00476	1.04827	0.920493	0.892077
YES	NORMAL	ras2Δ	0.821725	1.70588	3.58599	3.827	4.01883	0.238179	1.19823	1.02695	0.996287	2.16929	0.849727
YES	NORMAL	rgs2Δ	0.994943	0.911765	0.961783	0.957806	0.966527	1.02522	1.04043	1.06024	0.997772	0.938314	1.09426
YES	NORMAL	sch9Δ	0.999123	1.5	1.16561	1.12658	1.08577	0.956007	1.26637	1.31547	1.01559	1.39342	1.23224
YES	NORMAL	snf1Δ	1.00438	1.44118	2.07643	2.28692	2.22176	0.464473	1.44961	1.21401	0.924259	2.60658	1.0806
YES	NORMAL	std1Δ	0.990931	1.11765	0.968153	0.962025	0.941423	1.0855	0.930554	1.10146	0.986634	1.02605	1.10656
YES	NORMAL	ure2Δ	1.00239	1.08824	0.955414	0.949367	0.941423	1.07219	1.07564	0.996829	0.984406	0.768334	0.990437
YES	NORMAL	ypk3Δ	0.990527	1.11765	1	1.00422	0.985356	1.03413	1.03586	0.898542	1.00817	1.14393	0.920765
NO	LOW	adr1Δ	0.993631	0.6	1	0.990244	0.990521	1.00591	0.862379	0.994811	0.986614	1.08341	0.973044
NO	LOW	bcy1Δ	0.992479	0.94	1	1.0878	2.83886	0.222052	0.779996	1.05708	0.792519	3.28571	0.783695
NO	LOW	gat1Δ	0.993021	0.86	1.0292	1.00488	0.99763	1.00538	1.02241	1.03373	0.984383	1.23425	0.825773
NO	LOW	gat1Δgln3Δ	0.987905	1.1	1.47445	1.46341	1.36019	0.79666	1.17865	1.30228	1.06693	3.08518	0.833662
NO	LOW	gcn2Δ	0.99817	0.72	1.07299	1.06341	1.0545	0.952326	0.952338	0.885833	1.00818	1.04082	0.900723
NO	LOW	gcn4Δ	0.998374	0.7	1.09489	1.08293	1.08057	0.924497	0.792622	0.91178	0.989589	1.02839	0.984878
NO	LOW	gln3Δ	0.994884	1.54	1.0365	1	0.950237	1.11667	1.08775	1.44499	1.02454	1.63177	0.77712
NO	LOW	gtr1Δ	0.99275	1.08	1.08759	1.07317	1.09005	0.906621	0.937502	0.984432	0.950918	1.12067	0.869165
NO	LOW	pde2Δ	1.01264	0.8	0.788321	0.726829	0.63981	1.7878	0.816926	0.963674	0.887707	1.08341	0.917817
NO	LOW	ras1Δ	0.997188	0.74	1.0438	1.03415	1.07346	0.898294	0.869955	1.04022	1.05429	1.05501	0.929652
NO	LOW	ras2Δ	0.984551	0.98	1.83942	2.01951	1.90521	0.555236	0.992425	1.02595	1.08552	1.38687	0.823143
NO	LOW	rgs2Δ	0.99939	0.82	0.992701	0.97561	0.992891	0.990057	0.926139	1.10119	1.00372	1.05146	0.936226
NO	LOW	sch9Δ	0.993021	1.28	1.05839	1.01951	0.966825	1.08689	1.13667	1.3931	0.918941	2.02396	1.03879
NO	LOW	snf1Δ	0.988007	0.82	1.42336	1.37561	1.26777	0.859781	1.3491	1.15568	0.897375	2.01863	0.886259
NO	LOW	std1Δ	0.995934	0.88	1.0073	0.985366	0.983412	1.01729	0.877214	0.857291	0.988101	1.15439	0.920447
NO	LOW	ure2Δ	0.993597	0.86	0.970803	0.965854	0.954976	1.05576	0.894575	0.959782	1.0357	0.776398	0.888889
NO	LOW	ypk3Δ	0.992885	0.78	1.0219	1.00976	1.03555	0.940104	0.916986	0.989621	0.997769	1.09406	0.925707

## Sheet: Figure S3
SHAKE	NITROGEN	STRAIN	CO2	lp	t35-lp	t50-lp	t80-lp	velocidad50_80	Acidoacético	Glicerol	Acidomalico	Piruvato	SO2
NO	NORMAL	adr1Δ	0.990697	1.0303	1.02655	1.03636	1.03846	0.96159	0.972336	0.93116	0.932756	1.08636	0.880123
NO	NORMAL	bcy1Δ	0.871701	1.0303	0.867257	0.854545	1.51183	0.484413	0.65827	1.26271	0.931916	4.69948	0.929303
NO	NORMAL	gat1Δ	1.04662	0.909091	0.902655	0.927273	0.967456	1.00598	0.967454	0.87637	0.930235	0.937824	0.956967
NO	NORMAL	gat1Δgln3Δ	0.96955	1.51515	1.81416	1.77576	1.76331	0.571646	1.24816	1.1728	1.0622	3.93264	0.726434
NO	NORMAL	gcn2Δ	0.966878	1.09091	1.18584	1.17576	1.11538	0.946504	0.844866	0.884799	1.04791	1.07599	0.923156
NO	NORMAL	gcn4Δ	0.932601	1.39394	1.41593	1.35758	1.2426	0.888524	0.873885	0.925541	0.973102	1.42832	0.987705
NO	NORMAL	gln3Δ	0.96117	1.66667	1.46018	1.37576	1.27515	0.847982	1.23216	1.12223	0.946205	2.62349	1.03279
NO	NORMAL	gtr1Δ	0.974631	1.51515	1.34513	1.31515	1.23373	0.864985	0.950639	0.950829	1.02522	1.41451	1.25717
NO	NORMAL	pde2Δ	1.01141	0.939394	0.920354	0.884848	0.846154	1.23771	0.975591	0.938185	0.904178	1.07254	0.95082
NO	NORMAL	ras1Δ	0.871371	1.18182	1.38938	1.33939	1.35799	0.729664	1	0.949424	0.936118	0.948187	1.02869
NO	NORMAL	ras2Δ	0.97595	1.57576	3.57522	3.48485	2.76036	0.483581	1.14483	1.04496	0.900815	4.05354	0.691598
NO	NORMAL	rgs2Δ	1.01475	0.969697	0.946903	0.945455	0.967456	1.01312	0.987795	0.908682	0.901656	1.21762	0.943648
NO	NORMAL	rgt1Δ	0.999661	0.92	0.985401	0.960976	0.936019	1.09168	0.999369	1.04152	1.00967	1.29104	0.929652
NO	NORMAL	sch9Δ	0.988717	1.33333	1.21239	1.2	1.11538	0.968082	0.974506	0.856701	1.01681	1.56995	0.920082
NO	NORMAL	snf1Δ	0.980272	1.36364	2	2.06667	1.94083	0.549607	1.22728	1.05901	0.966378	4.95509	0.848361
NO	NORMAL	std1Δ	0.996536	1.06061	1.0177	1.02424	0.988166	1.05007	0.954165	0.897443	0.942002	1.04491	0.979508
NO	NORMAL	ure2Δ	1.00558	1.06061	1	1	0.952663	1.10246	0.977489	1	0.951248	0.633851	0.95082
NO	NORMAL	ypk3Δ	1.07918	0.909091	0.823009	0.830303	0.816568	1.30297	0.964471	0.957853	0.957132	0.7962	0.955943
YES	NORMAL	adr1Δ	1.00425	1	0.980892	0.983122	0.981172	1.0237	1.03293	0.963538	0.967328	0.935572	0.893443
YES	NORMAL	bcy1Δ	0.93844	1.26471	0.955414	1.01688	2.16736	0.349231	0.895994	1.35193	0.903468	2.84099	0.765027
YES	NORMAL	gat1Δ	0.998281	0.970588	1.09554	1.08439	1.12343	0.860477	0.990545	0.903297	0.962872	0.875257	0.994536
YES	NORMAL	gat1Δgln3Δ	0.993932	1.58824	1.54777	1.57806	1.69665	0.5525	1.18291	1.25682	1.08465	2.32557	0.547814
YES	NORMAL	gcn2Δ	0.998753	0.970588	1.03185	1.05063	1.04812	0.956007	1.01858	1.05231	0.99703	1.10966	0.93306
YES	NORMAL	gcn4Δ	0.999663	1.02941	1.05732	1.07173	1.06067	0.954956	0.917512	1.04042	0.998515	0.939685	0.961749
YES	NORMAL	gln3Δ	0.991201	1.76471	1.26115	1.20675	1.22594	0.803023	1.30126	1.25206	1.05346	1.51405	1.04918
YES	NORMAL	gtr1Δ	1.00084	1.73529	1.2293	1.21519	1.27615	0.748166	1.2367	0.954027	0.893815	1.16038	1.28415
YES	NORMAL	pde2Δ	1.01436	0.970588	0.853503	0.818565	0.792887	1.30241	1.04825	1.04439	0.938368	0.978067	1.12978
YES	NORMAL	ras1Δ	1.00047	1.05882	1	1.01688	1.02092	0.975299	1.03163	1.00476	1.04827	0.920493	0.892077
YES	NORMAL	ras2Δ	0.821725	1.70588	3.58599	3.827	4.01883	0.238179	1.19823	1.02695	0.996287	2.16929	0.849727
YES	NORMAL	rgs2Δ	0.994943	0.911765	0.961783	0.957806	0.966527	1.02522	1.04043	1.06024	0.997772	0.938314	1.09426
YES	NORMAL	rgt1Δ	1.05024	0.909091	0.902655	0.90303	0.866864	1.21402	1.00163	1.01124	0.955451	0.97582	0.979508
YES	NORMAL	sch9Δ	0.999123	1.5	1.16561	1.12658	1.08577	0.956007	1.26637	1.31547	1.01559	1.39342	1.23224
YES	NORMAL	snf1Δ	1.00438	1.44118	2.07643	2.28692	2.22176	0.464473	1.44961	1.21401	0.924259	2.60658	1.0806
YES	NORMAL	std1Δ	0.990931	1.11765	0.968153	0.962025	0.941423	1.0855	0.930554	1.10146	0.986634	1.02605	1.10656
YES	NORMAL	ure2Δ	1.00239	1.08824	0.955414	0.949367	0.941423	1.07219	1.07564	0.996829	0.984406	0.768334	0.990437
YES	NORMAL	ypk3Δ	0.990527	1.11765	1	1.00422	0.985356	1.03413	1.03586	0.898542	1.00817	1.14393	0.920765
NO	LOW	adr1Δ	0.993631	0.6	1	0.990244	0.990521	1.00591	0.862379	0.994811	0.986614	1.08341	0.973044
NO	LOW	bcy1Δ	0.992479	0.94	1	1.0878	2.83886	0.222052	0.779996	1.05708	0.792519	3.28571	0.783695
NO	LOW	gat1Δ	0.993021	0.86	1.0292	1.00488	0.99763	1.00538	1.02241	1.03373	0.984383	1.23425	0.825773
NO	LOW	gat1Δgln3Δ	0.987905	1.1	1.47445	1.46341	1.36019	0.79666	1.17865	1.30228	1.06693	3.08518	0.833662
NO	LOW	gcn2Δ	0.99817	0.72	1.07299	1.06341	1.0545	0.952326	0.952338	0.885833	1.00818	1.04082	0.900723
NO	LOW	gcn4Δ	0.998374	0.7	1.09489	1.08293	1.08057	0.924497	0.792622	0.91178	0.989589	1.02839	0.984878
NO	LOW	gln3Δ	0.994884	1.54	1.0365	1	0.950237	1.11667	1.08775	1.44499	1.02454	1.63177	0.77712
NO	LOW	gtr1Δ	0.99275	1.08	1.08759	1.07317	1.09005	0.906621	0.937502	0.984432	0.950918	1.12067	0.869165
NO	LOW	pde1Δ	1.00408	1.02941	0.987261	0.983122	0.983264	1.01781	1.02119	0.928662	0.991832	0.809459	1.0041
NO	LOW	pde2Δ	1.01264	0.8	0.788321	0.726829	0.63981	1.7878	0.816926	0.963674	0.887707	1.08341	0.917817
NO	LOW	ras1Δ	0.997188	0.74	1.0438	1.03415	1.07346	0.898294	0.869955	1.04022	1.05429	1.05501	0.929652
NO	LOW	ras2Δ	0.984551	0.98	1.83942	2.01951	1.90521	0.555236	0.992425	1.02595	1.08552	1.38687	0.823143
NO	LOW	rgs2Δ	0.99939	0.82	0.992701	0.97561	0.992891	0.990057	0.926139	1.10119	1.00372	1.05146	0.936226
NO	LOW	sch9Δ	0.993021	1.28	1.05839	1.01951	0.966825	1.08689	1.13667	1.3931	0.918941	2.02396	1.03879
NO	LOW	snf1Δ	0.988007	0.82	1.42336	1.37561	1.26777	0.859781	1.3491	1.15568	0.897375	2.01863	0.886259
NO	LOW	std1Δ	0.995934	0.88	1.0073	0.985366	0.983412	1.01729	0.877214	0.857291	0.988101	1.15439	0.920447
NO	LOW	tor1Δ	0.997472	1.14706	0.987261	1	1.02301	0.956007	1.13726	0.884274	0.958417	1.23852	1.1735
NO	LOW	ure2Δ	0.993597	0.86	0.970803	0.965854	0.954976	1.05576	0.894575	0.959782	1.0357	0.776398	0.888889
NO	LOW	ypk3Δ	0.992885	0.78	1.0219	1.00976	1.03555	0.940104	0.916986	0.989621	0.997769	1.09406	0.925707
